# Supplementary material for: Incidence of Carotid Blowout Syndrome in Patients with Head and Neck Cancer after Radiation Therapy: A Cohort Study
Source: Diagnostics (Basel). 2024 Jun 9;14(12):1222. doi: 10.3390/diagnostics14121222 (PMC11202696; doi:10.3390/diagnostics14121222)
Supplement: Supplementary file 1 [file diagnostics-14-01222-s001.zip]

Archive with 1 entries (1 files):
- diagnostics-3025815-supplementary.pdf
